# Supplementary material for: Augmentation of myocardial If dysregulates calcium homeostasis and causes adverse cardiac remodeling
Source: Nat Commun. 2019 Jul 23;10:3295. doi: 10.1038/s41467-019-11261-2 (PMC6650438; doi:10.1038/s41467-019-11261-2)
Supplement: Supplementary file 4 — Source data [file 41467_2019_11261_MOESM4_ESM.xlsx]

## Sheet: Fig. 1
Fig 1b
qPCR raw file
Sample Name	Target Name	Cт Mean	Cт SD	dCt	RQ
2m WT male 1	GAPDH	19.9387	0.0325664
2m WT male 2	GAPDH	20.2958	0.014332
2m WT male 3	GAPDH	19.292	0.0295094
2m WT male 4	GAPDH	19.5337	0.0120267
2m WT male 5	GAPDH	17.9642	0.0122836
2m WT male 6	GAPDH	19.6993	0.0156852
2m WT male 1	mHCN1	30.4769	0.67952	10.5382	0.000672475
2m WT male 2	mHCN1	31.0305	0.545948	10.7347	0.000586863
2m WT male 3	mHCN1	29.7281	0.530458	10.4361	0.000721808
2m WT male 4	mHCN1	30.4563	0.669958	10.9227	0.000515174
2m WT male 5	mHCN1	28.4188	0.528597	10.4546	0.00071261
2m WT male 6	mHCN1	30.2717	0.515559	10.5724	0.000656735
2m WT male 1	mHCN2	28.1395	0.348746	8.20078	0.00339874
2m WT male 2	mHCN2	28.4221	0.411505	8.12635	0.00357869
2m WT male 3	mHCN2	28.1384	0.590603	8.84635	0.00217262
2m WT male 4	mHCN2	28.3895	0.359771	8.85578	0.00215846
2m WT male 5	mHCN2	25.9361	0.319464	7.9719	0.00398307
2m WT male 6	mHCN2	28.4179	0.564761	8.71862	0.00237374
2m WT male 1	mHCN4	28.3132	0.447064	8.37447	0.00301325
2m WT male 2	mHCN4	28.7473	0.487886	8.45152	0.00285654
2m WT male 3	mHCN4	28.0272	0.401514	8.7352	0.00234662
2m WT male 4	mHCN4	28.0179	0.414037	8.48426	0.00279244
2m WT male 5	mHCN4	26.1836	0.481124	8.2194	0.00335516
2m WT male 6	mHCN4	28.2541	0.460661	8.55482	0.00265915
2m WT male 1	hHCN4	39.3325	1.04111	19.3938	1.45168e-06
2m WT male 2	hHCN4	39.6121	1.33668	19.3164	1.53176e-06
2m WT male 3	hHCN4	40.025	1.8774	20.733	5.73772e-07
2m WT male 4	hHCN4	39.6212	1.75826	20.0875	8.97547e-07
2m WT male 5	hHCN4	37.8381	1.96373	19.8738	1.04083e-06
2m WT male 6	hHCN4	40.8754	2.07028	21.1762	4.22023e-07
2m HCN4 male 1	GAPDH	19.4356	0.125075
2m HCN4 male 2	GAPDH	19.8208	0.124636
2m HCN4 male 3	GAPDH	22.6158	0.126836
2m HCN4 male 4	GAPDH	18.6521	0.123171
2m HCN4 male 5	GAPDH	19.902	0.117584
2m HCN4 male 6	GAPDH	19.5827	0.120607
2m HCN4 male 1	mHCN1	33.3268	0.77158	13.8912	6.58168e-05	0.0978726
2m HCN4 male 2	mHCN1	33.8298	0.777332	14.009	6.06561e-05	0.103356
2m HCN4 male 3	mHCN1	36.1401	0.760936	13.5243	8.48768e-05	0.117589
2m HCN4 male 4	mHCN1	32.9398	0.779313	14.2877	5.00005e-05	0.0970556
2m HCN4 male 5	mHCN1	33.4344	0.759296	13.5324	8.43991e-05	0.118437
2m HCN4 male 6	mHCN1	33.2269	0.764027	13.6442	7.81049e-05	0.118929
2m HCN4 male 1	mHCN2	27.9614	0.570597	8.52574	0.00271329	0.798321
2m HCN4 male 2	mHCN2	28.4037	0.587413	8.58291	0.00260787	0.728722
2m HCN4 male 3	mHCN2	30.8386	0.311101	8.22278	0.00334732	1.54068
2m HCN4 male 4	mHCN2	27.164	0.319125	8.51192	0.0027394	1.26915
2m HCN4 male 5	mHCN2	28.4984	0.489209	8.59637	0.00258365	0.648657
2m HCN4 male 6	mHCN2	28.3475	0.442826	8.76481	0.00229895	0.968493
2m HCN4 male 1	mHCN4	29.4505	0.611992	10.0149	0.000966534	0.320762
2m HCN4 male 2	mHCN4	29.3788	0.591477	9.55797	0.00132667	0.464434
2m HCN4 male 3	mHCN4	32.9646	0.599435	10.3488	0.000766812	0.326773
2m HCN4 male 4	mHCN4	28.827	0.601077	10.1749	0.00086506	0.309786
2m HCN4 male 5	mHCN4	29.9296	0.606501	10.0276	0.000958083	0.285555
2m HCN4 male 6	mHCN4	29.8941	0.608915	10.3114	0.000786972	0.295949
2m HCN4 male 1	hHCN4	22.6702	0.0411123	3.23462	0.106238	35.2571
2m HCN4 male 2	hHCN4	22.3447	0.0386861	2.52382	0.173882	60.8717
2m HCN4 male 3	hHCN4	26.3253	0.0394077	3.70948	0.0764424	32.5755
2m HCN4 male 4	hHCN4	21.965	0.0384239	3.31284	0.100632	36.0372
2m HCN4 male 5	hHCN4	22.9798	0.0383288	3.07773	0.118443	35.3019
2m HCN4 male 6	hHCN4	23.0071	0.0393994	3.42439	0.093144	35.0278
qPCR data summary
	wt	TG			wt	TG			wt	TG			wt mHCN4	TG
mHCN1	0.000672475	6.58168e-05		mHCN2	0.00339874	0.00271329		mHCN4	0.00301325	0.000966534		hHCN4	0.00301325	0.106238
mHCN1	0.000586863	6.06561e-05		mHCN2	0.00357869	0.00260787		mHCN4	0.00285654	0.00132667		hHCN4	0.00285654	0.173882
mHCN1	0.000721808	8.48768e-05		mHCN2	0.00217262	0.00334732		mHCN4	0.00234662	0.000766812		hHCN4	0.00234662	0.0764424
mHCN1	0.000515174	5.00005e-05		mHCN2	0.00215846	0.0027394		mHCN4	0.00279244	0.00086506		hHCN4	0.00279244	0.100632
mHCN1	0.00071261	8.43991e-05		mHCN2	0.00398307	0.00258365		mHCN4	0.00335516	0.000958083		hHCN4	0.00335516	0.118443
mHCN1	0.000656735	7.81049e-05		mHCN2	0.00237374	0.00229895		mHCN4	0.00265915	0.000786972		hHCN4	0.00265915	0.093144
AVG	0.000644277	7.06424e-05		AVG	0.00294422	0.00271508		AVG	0.00283719	0.000945022		AVG	0.00283719	0.111464
SD	7.9492e-05	1.41185e-05		SD	0.000803317	0.000347061		SD	0.000338827	0.000204657		SD	0.000338827	0.0336201
Fig. 1e
WT
Membrane Potential [mV]	-140	-130	-120	-110	-100	-90	-80	-70	-60	-50	-40	-30	-20	-10	0
Current Density [pA/pF] Cell1	-4.8944	-3.6175	-2.3141	-1.9983	-1.0986	-0.64275	-0.35095	-0.38137	-0.14637	0.067196	0.41082	0.59262	0.7638	1.1232	1.4191
Current Density [pA/pF] Cell2	-3.2448	-2.6792	-2.1558	-1.5388	-1.1709	-0.83948	-0.50347	-0.39202	-0.077807	0.16735	0.34957	0.54318	0.82274	1.0882	1.4142
Current Density [pA/pF] Cell3	-2.625	-2.301	-1.6718	-1.2838	-1.0015	-0.71017	-0.52002	-0.32872	-0.14156	0.13191	0.38808	0.58454	0.90578	1.2171	1.619
Current Density [pA/pF] Cell4	-3.6051	-2.8747	-2.1601	-1.7611	-1.2711	-0.97338	-0.7494	-0.40838	-0.12804	0.16389	0.4637	0.84129	1.1389	1.5108	1.9513
Current Density [pA/pF] Cell5	-3.0965	-2.2345	-1.8764	-1.424	-1.0615	-0.84557	-0.567	-0.33061	-0.09926	0.13242	0.34366	0.59938	0.87119	1.1279	1.4167
Current Density [pA/pF] Cell6	-12.086	-7.969	-7.0702	-5.6622	-4.1959	-3.1903	-2.1862	-1.4034	-0.46229	0.45107	1.4153	2.4372	3.686	4.8052	6.1556
Current Density [pA/pF] Cell7	-6.8781	-5.8019	-4.3325	-3.2722	-2.0733	-1.7746	-1.1506	-0.63976	-0.23655	0.18079	0.81367	1.2243	1.7947	2.2256	2.9067
Current Density [pA/pF] Cell8	-3.1142	-2.6435	-2.5338	-1.7613	-1.3993	-1.037	-0.72997	-0.44502	-0.15033	0.1598	0.50043	0.82682	1.2684	1.6591	2.1168
Current Density [pA/pF] Cell9	-4.5056	-3.6327	-1.2858	-1.2716	-0.9624	-0.52007	-0.30248	-0.2467	-0.05532	0.058946	0.2455	0.41479	0.58241	0.74367	0.97229
Current Density [pA/pF] Cell10	-1.5103	-1.2998	-0.73779	-0.56734	-0.48179	-0.31624	-0.24754	-0.13287	0.0014775	0.037181	0.16071	0.22288	0.36326	0.44434	0.59124
Current Density [pA/pF] Cell11	-2.3526	-1.9028	-1.497	-1.1319	-0.87328	-0.66234	-0.45448	-0.2485	-0.12547	0.12723	0.26289	0.50226	0.71899	0.97735	1.2172
Current Density [pA/pF] Cell12	-0.77364	-0.51493	-0.38216	-0.26152	-0.20051	-0.14159	-0.066231	-0.032387	-0.012762	0.028798	0.056583	0.12635	0.18333	0.24667	0.34482
Current Density [pA/pF] Cell13	-8.658	-6.9921	-4.5378	-3.645	-2.7566	-2.0143	-1.4485	-0.92241	-0.27209	0.33516	0.92191	1.5499	2.1063	2.8706	3.5332
Current Density [pA/pF] Cell14	-1.6977	-1.1297	-0.57575	-0.44137	-0.30895	-0.17128	-0.12715	-0.063419	-0.021571	0.029514	0.1007	0.15853	0.2474	0.36426	0.48993
Current Density [pA/pF] Cell15	-6.7104	-5.3598	-4.602	-3.7146	-3.0619	-2.3485	-1.7779	-1.0085	-0.34874	0.36376	1.1711	2.0658	2.8347	3.8262	4.7434
Current Density [pA/pF] Cell16	-8.026	-6.6432	-4.9649	-3.7298	-2.5903	-1.9498	-1.4547	-0.80256	-0.27054	0.34304	0.84549	1.5401	2.1725	2.9635	3.8104
Current Density [pA/pF] Cell17	-7.58	-4.7616	-3.8993	-2.2564	-1.2069	-1.0196	-0.66325	-0.36239	-0.062936	0.11624	0.32125	0.55263	0.77722	0.95195	1.2406
Current Density [pA/pF] Cell18	-1.8671	-1.3795	-1.2964	-0.8551	-0.47242	-0.31812	-0.17253	-0.12259	-0.036082	0.047289	0.11723	0.19308	0.2958	0.3654	0.48941
Current Density [pA/pF] Cell19	-3.1313	-2.3619	-1.9902	-1.2983	-0.95041	-0.49875	-0.31497	-0.20349	-0.12618	0.080994	0.19314	0.431	0.61747	0.8707	1.1611
Current Density [pA/pF] Cell20	-4.474	-3.6588	-2.6216	-1.7988	-1.2401	-0.91764	-0.74337	-0.48682	-0.093609	0.11847	0.37154	0.59288	0.8673	1.1378	1.3719
TG
Membrane Potential [mV]	-140	-130	-120	-110	-100	-90	-80	-70	-60	-50	-40	-30	-20	-10	0
Current Density [pA/pF] Cell1	-16.018	-12.169	-9.7878	-7.3161	-4.8346	-2.3887	-1.0876	-0.47401	-0.084728	0.20092	0.32627	0.51902	0.73627	0.98796	1.2695
Current Density [pA/pF] Cell2	-13.804	-10.792	-8.0248	-5.5063	-3.5501	-2.4849	-1.685	-0.84812	-0.29203	0.3058	0.88507	1.4376	2.1886	2.703	3.4222
Current Density [pA/pF] Cell3	-19.256	-18.26	-13.584	-8.0113	-4.6853	-2.2911	-1.4005	-0.68347	-0.31121	0.29693	0.5987	1.1113	1.6996	2.0349	2.6513
Current Density [pA/pF] Cell4	-5.2194	-4.5598	-3.7984	-2.9647	-2.3666	-1.8298	-1.3022	-0.7865	-0.2736	0.27368	0.83717	1.4369	2.0871	2.7674	3.5059
Current Density [pA/pF] Cell5	-24.77	-18.036	-12.571	-8.433	-6.5942	-2.9742	-1.1869	-0.64094	-0.15213	0.077661	0.37203	0.51996	0.83406	1.0318	1.3324
Current Density [pA/pF] Cell6	-27.173	-19.987	-12.685	-7.3615	-3.4579	-1.9888	-1.1847	-0.60575	-0.1323	0.19468	0.5303	0.99235	1.4287	1.7763	2.3188
Current Density [pA/pF] Cell7	-8.1366	-5.3175	-4.0528	-3.1718	-2.3122	-1.7748	-1.1723	-0.79273	-0.38035	0.291	0.82695	1.3125	1.7796	2.5095	3.0541
Current Density [pA/pF] Cell8	-18.599	-15.049	-12.531	-9.0478	-5.3694	-2.6278	-1.3501	-0.68165	-0.18826	0.17128	0.5405	0.92593	1.3496	1.7741	2.2718
Current Density [pA/pF] Cell9	-25.696	-21.659	-16.106	-10.155	-5.2922	-2.4839	-1.0253	-0.3885	-0.11438	0.079345	0.22945	0.35693	0.5039	0.66469	0.84006
Current Density [pA/pF] Cell10	-49.341	-39.898	-30.488	-19.49	-12.563	-6.4174	-2.903	-1.3235	-0.29109	0.2392	0.441	0.66426	0.87234	1.0782	1.1881
Current Density [pA/pF] Cell11	-50.197	-36.201	-23.225	-12.651	-5.8016	-2.3865	-0.97541	-0.33642	-0.10954	0.11033	0.21813	0.37169	0.51076	0.62042	0.8311
Current Density [pA/pF] Cell12	-32.449	-24.687	-17.242	-11.203	-6.2135	-3.3299	-1.7126	-0.8281	-0.23072	0.21651	0.66627	1.1175	1.5579	2.067	2.5841
Current Density [pA/pF] Cell13	-25.443	-19.626	-14.546	-8.9871	-4.8831	-2.4318	-1.1297	-0.54197	-0.14786	0.065563	0.30214	0.49976	0.73053	1.0416	1.2964
Current Density [pA/pF] Cell14	-10.388	-8.3211	-6.3286	-5.9043	-4.0222	-1.6893	-0.72659	-0.32367	-0.072627	0.041517	0.18063	0.26656	0.33221	0.45494	0.55061
Current Density [pA/pF] Cell15	-15.422	-11.051	-7.4629	-4.4076	-3.1411	-1.7521	-1.0035	-0.53183	-0.1681	0.16852	0.5482	0.88835	1.2959	1.7187	2.138
Current Density [pA/pF] Cell16	-15.778	-12.807	-10.125	-6.7491	-3.879	-2.1918	-1.0849	-0.5066	-0.16058	0.10061	0.24453	0.48274	0.65164	0.89712	1.0574

## Sheet: Fig. 2
Fig. 2b-g
Macroscopic cardiac data
	heart weight	body weight	heart to body	cross section	RV diameter	RV diameter to body	RV wall	LV diameter	LV diameter to body	LV wall
wt 1	173	25.95	6.66667	222.357	1.38	0.0531792	0.52	2.26	0.0870906	1.21
wt 2	167	24.97	6.68803	223.235	1.44	0.0576692	0.62	2.35	0.0941129	1.19
wt 3	163	24.09	6.76629	221.547	1.27	0.052719	0.63	2.36	0.097966	1.2
wt 4	176	26.11	6.74071	218.373	1.34	0.0513213	0.51	2.22	0.0850249	1.12
wt 5	172	25.77	6.67443	223.442	1.32	0.0512224	0.59	2.2	0.0853706	1.27
wt 6	171	25.2	6.78571	218.012	1.33	0.0527778	0.58	2.41	0.0956349	1.25
avg wt	170.333	25.3483	6.72031	221.161	1.34667	0.0531481	0.575	2.3	0.0908666	1.20667
SD wt	4.63321	0.757428	0.0506626	2.39891	0.0578504	0.00235831	0.0500999	0.0850882	0.00569678	0.0524087
TG 1	185	22.98	8.05048	342.329	1.95	0.0848564	0.38	2.59	0.112707	0.96
TG 2	193	23.26	8.29751	345.977	1.91	0.0821152	0.41	2.41	0.103611	1.06
TG 3	197	22.51	8.75167	341.479	1.89	0.0839627	0.42	2.66	0.11817	1.13
TG 4	186	22.7	8.19383	352.091	1.76	0.077533	0.36	2.48	0.109251	1.21
TG 5	193	23.59	8.18143	338.342	1.99	0.0843578	0.42	2.44	0.103434	1.04
TG 6	186	21.44	8.67537	347.051	1.87	0.0872201	0.36	2.37	0.110541	1.03
avg TG	190	22.7467	8.35838	344.545	1.895	0.0833409	0.391667	2.49167	0.109619	1.07167
SD TG	4.97996	0.747627	0.287073	4.85908	0.0789303	0.00328632	0.0285774	0.111609	0.00562111	0.0870441
TG iva 1	185	24.79	7.46269	266.996	1.76	0.0709964	0.44	2.39	0.0964098	1.06
TG iva 2	170	22.04	7.71325	278.813	1.68	0.076225	0.49	2.24	0.101633	1.12
TG iva 3	185	24.17	7.65412	266.577	1.73	0.0715763	0.46	2.28	0.0943318	1.23
TG iva 4	189	24.75	7.63636	261.812	1.69	0.0682828	0.47	2.18	0.0880808	1.15
TG iva 5	180	23.66	7.60778	275.95	1.75	0.0739645	0.48	2.29	0.0967878	1.27
TG iva 6	179	23.37	7.65939	272.845	1.78	0.076166	0.46	2.04	0.0872914	1.14
avg TG iva	181.333	23.7967	7.62226	270.499	1.73167	0.0728685	0.466667	2.23667	0.0940892	1.16167
SD TG iva	6.65332	1.03165	0.0854926	6.44161	0.0397073	0.00314783	0.0175119	0.118434	0.00551276	0.0762671
Fig. 2i-q
Echocardiography
Echocardiography data
	3 months old
	Fractional shortening (FS)										Mean	SD	SEM	P	n
	WT	34.5304	35.0922	23.0247	24.2874	27.6631	20.2371	25.0926			27.1325	5.70151	2,16	0.57	7
	TG	28.8719	24.2712	28.4617	27.263	26.082	25.4639	42.3587			28.9675	6.12576	2,32		7
	LVEDD
	WT	3.83845	4.55415	4.56387	4.33312	4.41952	4.13394	4.22965			4.2961	0.256597	0.097	0.58	7
	TG	4.41869	4.25805	4.42099	4.73147	4.11893	4.10978	4.52457			4.36893	0.224647	0.085		7
	LV-volume (d)
	WT	63.4922	95.084	95.6406	84.6337	88.6209	75.6935	79.9017			83.2952	11.4237	4,32	0,59	7
	TG	88.5768	81.1748	88.6776	104.038	75.0534	74.7088	93.6543			86.5549	10.5375	3,98		7
	Posterior wall (d)
	WT	0.9563	0.511406	0.62781	0.719803	0.55084	0.561535	0.658995			0.655241	0.150521	0.057	0.026	7
	TG	0.367552	0.377637	0.444979	0.61585	0.551931	0.532541	0.513031			0.486217	0.0926998	0.035		7
	E/A
	WT	1.89513	2.10273	1.68501	1.28007	1.72485	1.55297	2.47011			1.81584	0.386913	0.146	0.344	7
	TG	2.03834	2.57285	1.91635	2.26157	1.42958	2.45267	1.55302			2.03205	0.433575	0.163		7
	6 months old
	Fractional shortening (FS)															Mean	SD	SEM	P	n
	WT	32.4307	22.6986	26.4886	26.1847	23.6346	33.4372	30.3088	24.1566	20.7569	28.9642	24.5917	36.3549			27.5006	4.80397	1.387	0.0309	12
	TG	22.0899	26.835	24.261	24.5935	28.0577	23.8491	21.5531	15.8344	15.0852	26.756					22.8915	4.42267	1.399		10
	LVEDD
	WT	4.19962	4.26075	4.01661	4.15982	4.38278	4.29441	4.27685	4.398	4.37093	4.34538	4.67248	4.2579			4.30296	0.15843	0.046	0.0023	12
	TG	4.70989	4.28355	4.91388	4.37317	4.25829	4.89463	4.80211	4.47913	4.60965	4.71332					4.60376	0.243588	0.077		10
	LV-volume (d)
	WT	78.9725	81.6446	70.9102	78.0203	87.0039	82.8198	82.0397	87.6028	86.3478	85.1766	81.2217	79.2063			81.7472	4.68903	1.35	0.0002	12
	TG	102.957	82.3721	113.56	86.4827	81.2032	112.557	107.661	96.104	97.8354	103.074					98.3806	11.8268	3.74		10
	Posterior wall (d)
	WT	0.659136	0.791834	0.699008	0.791017	0.647646	0.727978	0.655002	0.645976	0.691225	0.730141	0.647887	0.77371			0.705047	0.0569565	0.01644	<0.0001	12
	TG	0.554726	0.54893	0.667608	0.588791	0.494896	0.532746	0.52956	0.550915	0.557449	0.529742					0.555536	0.0462746	0.01463		10
	E/A
	WT	1.67409	1.61414	1.37836	1.90752	2.11747	1.4475	1.84399	1.72595	1.42729	1.44742	1.42776	1.41443			1.61883	0.239083	0.069	0.0212	12
	TG	1.63853	1.74214	3.57618	2.36309	3.23858	2.14222	1.93367	1.85863	1.55641	1.56733					2.16168	0.708252	0.224		10

## Sheet: Fig. 3
Fig. 3b
Sarcomere length
WT	male 1	male 2	male 3	male 4	male 5	male 6		TG	male 1	male 2	male 3	male 4	male 5	male 6
1	1318.82	1302.27	1301.89	1311.35	1309.67	1302.13		1	1584.56	1610.72	1591.72	1586.85	1592.98	1588.88
2	1330.27	1305.57	1305.52	1317.98	1329	1305.73		2	1585.81	1618.66	1595.77	1599.93	1598.19	1596.66
3	1353.24	1307.9	1314.76	1328.68	1355.3	1306.35		3	1587.84	1645.6	1602.72	1602.43	1606.72	1597.5
4	1375.96	1312.37	1316.03	1336.13	1365.31	1308.44		4	1590.17	1646.12	1605.44	1612.15	1609.91	1599.44
5	1378.33	1312.7	1316.34	1336.39	1378.71	1319.58		5	1629.91	1675.75	1614.88	1613.95	1626.07	1608.04
6	1391.15	1316.44	1328.94	1348.71	1383.03	1330.77		6	1635.11	1677.81	1625.46	1626.32	1663.11	1611.01
7	1441.37	1338.15	1345.1	1348.9	1390.68	1335.47		7	1662.07	1683.06	1625.66	1630.57	1678.29	1624.38
8	1467.86	1338.34	1350.39	1372.72	1395.97	1337.03		8	1678.35	1691.1	1634.05	1671.39	1679.89	1664.46
9	1489.61	1348.15	1360.51	1377.91	1396.64	1343.62		9	1682.43	1701.4	1644.47	1706.28	1680.12	1671.32
10	1507.07	1354.09	1374.34	1381.26	1400.52	1348.08		10	1690.53	1710.31	1654.78	1708.39	1688.99	1679.98
11	1507.07	1362.82	1381.53	1382.36	1403.55	1350.13		11	1708.67	1718.32	1659.8	1736.22	1704.01	1684.88
12	1511.39	1364.48	1400.35	1395.07	1413.75	1353.64		12	1709.22	1721.19	1663.57	1739.78	1709.16	1690.32
13	1512.76	1373.04	1404.74	1430.34	1422.64	1357.39		13	1709.96	1742.55	1671.1	1745.51	1722.98	1719.47
14	1543.32	1375.42	1407.21	1441.54	1432.94	1380.06		14	1719.4	1756.36	1682.77	1751.18	1724.23	1750.63
15	1552.36	1379.51	1423.66	1456.79	1446.65	1385.42		15	1723.64	1756.4	1694.09	1788.14	1749.7	1755.57
16	1556.71	1386.22	1439.4	1478.15	1447.09	1401.86		16	1733.33	1758.25	1696.19	1801.29	1757.45	1777.16
17	1559.56	1391.07	1442.12	1481.78	1451.89	1407.24		17	1733.35	1767.05	1699.39	1815.44	1758.59	1779.34
18	1564.92	1396.56	1444.66	1490.68	1465.48	1408.26		18	1744.7	1775.52	1700.6	1817.59	1760.84	1782.46
19	1586.09	1415.32	1470.6	1490.71	1466.59	1411.17		19	1746.01	1794.8	1716.41	1819.81	1778.55	1791.66
20	1599.7	1417.73	1481.92	1497.62	1476.53	1415.34		20	1746.69	1798.31	1720.65	1840.38	1782.07	1811.67
21	1600.45	1419.16	1495.75	1501.52	1485	1415.56		21	1747.99	1800.73	1730.63	1847.18	1782.5	1817.1
22	1612.51	1434.21	1512.09	1507.81	1486.85	1452.49		22	1754.36	1805.63	1754.55	1848.43	1785.32	1841.12
23	1613.66	1444.99	1513.34	1512.21	1486.88	1458.58		23	1759.12	1825.28	1783.04	1872.4	1787.28	1858.45
24	1618.99	1482.21	1522.5	1518.96	1487.21	1463.78		24	1766.25	1826.43	1805.22	1876.01	1788.95	1859.61
25	1619.28	1484.52	1550.75	1526.73	1495.86	1465.95		25	1772.16	1835.81	1808.44	1898.46	1791.24	1872.28
26	1634.9	1502.55	1559.96	1532.35	1502.86	1477		26	1777.15	1851.6	1814.44	1910.12	1807.52	1872.55
27	1640.05	1505.99	1576.62	1540.56	1546.36	1490.98		27	1788.97	1852.64	1832.13	1916.34	1813.66	1879.64
28	1656.61	1509.02	1586.54	1544.28	1554.33	1493.83		28	1795.44	1877.12	1853.84	1918.2	1823.64	1885.3
29	1671.19	1515.29	1597.39	1545.08	1581.04	1516.96		29	1832.25	1901.79	1857.29	1923.25	1848.93	1886.02
30	1672.16	1527.5	1604.49	1569.09	1596.27	1521.33		30	1833.9	1907.72	1865.08	1947.47	1858.64	1887.27
31	1678.28	1551.51	1606.07	1569.83	1601.53	1549.62		31	1835.52	1914.39	1918.25	1952.04	1859.34	1893.35
32	1682.57	1554.87	1660.05	1591.21	1608.87	1558.31		32	1838.24	1919.12	1930.67	1953.25	1865.13	1895.4
33	1697.08	1560.85	1675.04	1594.7	1610.79	1558.69		33	1863.95	1933.45	1936.65	1961.8	1881.15	1907.08
34	1698.73	1567.07	1675.15	1611.08	1612.9	1587.58		34	1873.87	1935.41	1942.86	1964.5	1885.96	1912.69
35	1706.94	1586.16	1675.94	1634.51	1616.87	1589.61		35	1877.01	1938.35	1945.85	1967.04	1889.28	1927.07
36	1710.22	1599.14	1705.15	1636.35	1618.04	1603.45		36	1895.13	1941.61	1956.29	1967.22	1912.44	1927.68
37	1711.73	1603.49	1710.1	1637.34	1623.46	1605.12		37	1912.95	1946.25	1963.29	1972.99	1912.85	1941.37
38	1711.98	1607.58	1712.26	1651.97	1625.76	1606.58		38	1922.76	1956.59	1971.28	1978.51	1952	1943.03
39	1726.38	1611.97	1714.13	1654.49	1625.91	1627.54		39	1932.51	1972.63	1977.78	1980.12	1994.34	1950.02
40	1726.52	1627.99	1720.25	1673.19	1630.62	1635.97		40	1940.64	1989.68	1997.09	1983.58	2002.55	1970.33
41	1729.22	1642.87	1726.18	1678.52	1635.52	1663.66		41	1944.24	1993.1	2000.21	1985.78	2011.91	1972.4
42	1738.76	1662.76	1728.82	1683.77	1655.25	1667.15		42	1947.37	1994.39	2011.46	1989.13	2014.6	1983.08
43	1741.46	1685.58	1731.87	1695.62	1655.91	1667.43		43	1951.97	1996.67	2015.08	2004.47	2038.94	1983.97
44	1748.52	1700.71	1737.24	1704.87	1684.73	1670.92		44	1971.28	2007.74	2015.11	2005.22	2044.9	1987.62
45	1758.1	1708.12	1738.38	1718.73	1698.74	1679.97		45	1977.59	2022.25	2021.58	2009.07	2046.42	2000.74
46	1767.64	1712.81	1741.37	1720.39	1702.2	1680.03		46	1989.64	2050.1	2041.47	2031.93	2047.78	2004.71
47	1770.95	1721.88	1747.64	1721.07	1719.96	1690.16		47	1992.77	2063.39	2054.1	2055.07	2072.94	2013.87
48	1771.99	1726.39	1766.92	1732.31	1735.9	1712.09		48	2000.65	2064.12	2054.11	2058.68	2090.38	2030.58
49	1775.56	1727.61	1774.56	1732.73	1743.04	1741.62		49	2013.12	2077.41	2070.82	2066.84	2094.98	2048.88
50	1775.95	1729.03	1782.45	1739.15	1744.3	1771.25		50	2022	2077.85	2076.58	2074.04	2106.66	2059.06
51	1781.82	1732.21	1785.55	1757.03	1749.57	1786.32		51	2027.92	2079.66	2082.7	2078.61	2125.03	2059.39
52	1781.82	1742.84	1806.76	1757.78	1756.3	1788.19		52	2033.96	2082.1	2083.34	2086.59	2126.61	2065.06
53	1787.58	1743.15	1839.88	1778.16	1761.85	1800.23		53	2063.28	2103.93	2098.23	2097.87	2134.92	2072.08
54	1789.67	1744.64	1842.68	1782.53	1773.03	1800.59		54	2075.67	2114.59	2098.72	2104.14	2147.27	2073.58
55	1792.94	1754.58	1857.64	1787.73	1774.68	1805.49		55	2078.27	2115.87	2099.26	2104.32	2153.39	2083.88
56	1806.41	1760.92	1863.53	1814.29	1779.35	1809.79		56	2082.47	2117.67	2101.8	2118.08	2154.74	2096.53
57	1809.25	1784.22	1884.61	1817.34	1794.68	1822.46		57	2114.78	2127.95	2107.05	2157.59	2156.63	2107.94
58	1814.9	1798.84	1885.67	1817.69	1802.92	1829.37		58	2123.1	2131.09	2110.61	2166.96	2167.21	2131.13
59	1821.2	1837.07	1897.64	1817.79	1806.86	1833.06		59	2139.4	2144.44	2117.85	2193.32	2170.42	2138.47
60	1822.61	1843.44	1897.75	1822.51	1814.76	1840.36		60	2146.06	2151.5	2122.5	2193.85	2180.77	2142.84
61	1836.9	1859.16	1898.39	1831.81	1827.13	1844.16		61	2160.96	2153.17	2122.54	2211.07	2183.85	2146.11
62	1839.17	1863.32	1899.95	1843.05	1836.01	1845.67		62	2172.44	2174.41	2130.29	2212.19	2188.94	2160.12
63	1852.31	1882.76	1916.92	1844.64	1845.66	1870.55		63	2198.36	2183.28	2140.64	2214.63	2191.61	2168.32
64	1855.73	1884.1	1923.03	1851.15	1848.34	1885.73		64	2202.43	2196.15	2156.25	2214.68	2202.62	2168.36
65	1859.62	1884.88	1926.43	1852.15	1857.73	1898.83		65	2225.72	2199.49	2172.64	2215.68	2214.59	2170.6
66	1859.62	1886.64	1931	1872.44	1877.54	1916.05		66	2226	2200.83	2174.33	2225.67	2227.66	2173.36
67	1870.74	1887.56	1941.78	1881.08	1878.01	1922.6		67	2229.09	2209.91	2203.73	2238.87	2227.72	2182.38
68	1878.19	1901.88	1944.87	1883.31	1878.34	1922.71		68	2232.65	2210.66	2208.43	2262.23	2233.45	2189.68
69	1879.2	1902.66	1945.88	1883.89	1885.13	1930.79		69	2254.39	2224.72	2213.47	2264.92	2241.15	2194.55
70	1879.31	1912.76	1953.15	1885.77	1890.68	1946.91		70	2264.63	2226.99	2214.08	2265.68	2243.88	2225.06
71	1883.66	1913.94	1975.88	1892.42	1896.32	1949.45		71	2265.03	2249.88	2256.13	2266.77	2253.68	2227.25
72	1918.87	1914.26	1980.13	1914.9	1901.08	1967.52		72	2274.68	2251.46	2257.45	2269.13	2260.25	2232.46
73	1923.37	1923	1992.7	1937.25	1909.3	1970.46		73	2278.44	2259.77	2260.33	2280.1	2260.82	2250.44
74	1930.14	1933.63	1999.32	1939.17	1921.01	1971.08		74	2280.57	2261.24	2267.9	2280.44	2263.12	2269.42
75	1953.22	1936.75	2007.92	1950.56	1952.7	1977.96		75	2280.89	2262.32	2275.1	2281.07	2289.95	2273.62
76	1953.22	1939.22	2013.25	1952.69	1967.37	1987.72		76	2302.33	2268.19	2286.25	2283.21	2296.04	2274.7
77	1980.25	1949.89	2013.48	1957.64	1998.26	1996.29		77	2311.17	2297.89	2304.76	2291.06	2296.29	2285.02
78	1983.67	1963.11	2021.42	1964.44	1998.55	2005.75		78	2314.01	2298.26	2307.86	2303.75	2299.73	2285.52
79	1989.32	2011.02	2026.76	2001.46	2021.64	2016.04		79	2317.35	2298.34	2316.96	2304.69	2300.34	2289.45
80	2080.8	2023.31	2029.24	2015.83	2033.37	2036.01		80	2324.31	2313.38	2325.27	2311.89	2314.7	2291.35
Fig. 3d
Fibrosis quantification
	WT	TG
	9.51	7.12
	5.58	5.19
	4.39	8.69
	6.61	9.54
	9.65	9.27
	5.89	6.74
Mean	6.93833	7.75833
SEM	0.89	0.69
n	6	6
P	0.48

## Sheet: Fig. 4
Fig. 4a qPCR
Sample Name	Target Name	Cт Mean	Cт SD	dCt	ddCt	RQ
WT male 1	GAPDH	19.9387	0.0325664
WT male 2	GAPDH	20.2958	0.014332
WT male 3	GAPDH	19.292	0.0295094
WT male 4	GAPDH	19.5337	0.0120267
WT male 5	GAPDH	17.9642	0.0122836
WT male 6	GAPDH	19.6993	0.0156852
WT male 1	Gsk3b	27.6538	0.415763	7.71509
WT male 2	Gsk3b	28.0385	0.159504	7.74269
WT male 3	Gsk3b	26.8361	0.15777	7.54411
WT male 4	Gsk3b	27.147	0.199311	7.6133
WT male 5	Gsk3b	25.6699	0.170367	7.70569
WT male 6	Gsk3b	27.4343	0.183894	7.73503
WT male 1	Mtor	27.7488	0.076621	7.81016
WT male 2	Mtor	28.0938	0.0921983	7.79803
WT male 3	Mtor	27.0695	0.0851369	7.77748
WT male 4	Mtor	27.3418	0.0769414	7.80811
WT male 5	Mtor	25.7546	0.0749693	7.7904
WT male 6	Mtor	27.4823	0.0737746	7.78309
HCN4 male 1	GAPDH	19.4356	0.125075
HCN4 male 2	GAPDH	19.8208	0.124636
HCN4 male 3	GAPDH	22.6158	0.126836
HCN4 male 4	GAPDH	18.6521	0.123171
HCN4 male 5	GAPDH	19.902	0.117584
HCN4 male 6	GAPDH	19.5827	0.120607
HCN4 male 1	Gsk3b	25.2679	0.0347737	5.83226	-1.88282	3.68796
HCN4 male 2	Gsk3b	25.6638	0.036481	5.84298	-1.8997	3.73137
HCN4 male 3	Gsk3b	28.2864	0.0375927	5.67058	-1.87353	3.66428
HCN4 male 4	Gsk3b	24.4123	0.0306386	5.76014	-1.85317	3.61293
HCN4 male 5	Gsk3b	25.7333	0.0395263	5.83127	-1.87441	3.66653
HCN4 male 6	Gsk3b	25.4494	0.0304319	5.86668	-1.86835	3.65115
HCN4 male 1	Mtor	25.2356	0.287111	5.79996	-2.01019	4.02836
HCN4 male 2	Mtor	25.6255	0.258228	5.80471	-1.99333	3.98154
HCN4 male 3	Mtor	28.3893	0.263673	5.7735	-2.00397	4.01103
HCN4 male 4	Mtor	24.5223	0.25191	5.87022	-1.93789	3.83146
HCN4 male 5	Mtor	25.7496	0.264328	5.84758	-1.94283	3.84459
HCN4 male 6	Mtor	25.3832	0.291441	5.8005	-1.98258	3.952
qPCR summary
dCT	wt	TG		dCT	wt	TG
Gsk3b	7.71509	5.83226		mTOR	7.81016	5.79996
Gsk3b	7.74269	5.84298		mTOR	7.79803	5.80471
Gsk3b	7.54411	5.67058		mTOR	7.77748	5.7735
Gsk3b	7.6133	5.76014		mTOR	7.80811	5.87022
Gsk3b	7.70569	5.83127		mTOR	7.7904	5.84758
Gsk3b	7.73503	5.86668		mTOR	7.78309	5.8005
AVG	7.67599	5.80065		AVG	7.79454	5.81608
% GAPDH	wt	TG		%GAPDH	wt	TG
Gsk3b	0.00475913	0.0175515		mTOR	0.00445563	0.0179488
Gsk3b	0.00466894	0.0174215		mTOR	0.00449323	0.01789
Gsk3b	0.00535791	0.0196329		mTOR	0.00455771	0.0182811
Gsk3b	0.00510701	0.0184513		mTOR	0.00446195	0.0170958
Gsk3b	0.00479024	0.0175635		mTOR	0.00451705	0.0173662
Gsk3b	0.00469378	0.0171377		mTOR	0.00454002	0.0179421
AVG	0.00489617	0.0179597		AVG	0.00450426	0.017754
SD	0.000275773	0.000930603		SD	4.14158e-05	0.000436658
Fig. 4b-e qPCR
qPCR
	WT 1	WT 2	WT 3	WT 4	WT 5	WT 6	WT 7	WT 8	TG 1	TG 2	TG 3	TG 4	TG 5	TG 6	TG 7	TG 8
HK-Gene
GAPDH ctMean	18.86	18.07	19.57	15.58	18.69	18.22	21.44	20.21	19.64	19.71	20.12	19.29	18.92	17.93	18.71	19.51
HPRT ctMean	28.43	27.89	28.86	27.55	27.86	27.25	30.52	29.95	28.72	28.94	29.15	27.89	27.91	27.89	27.58	28.21
ß-Actin ctMean	22.64	21.92	23.27	22.16	22.39	22.11	25.23	24.89	23.46	23.85	24.24	22.9	22.83	21.93	22.65	23.15
Gene	% GAPDH/HPRT/ß-Actin	% GAPDH/HPRT/ß-Actin	% GAPDH/HPRT/ß-Actin	% GAPDH/HPRT/ß-Actin	% GAPDH/HPRT/ß-Actin	% GAPDH/HPRT/ß-Actin	% GAPDH/HPRT/ß-Actin	% GAPDH/HPRT/ß-Actin	% GAPDH/HPRT/ß-Actin	% GAPDH/HPRT/ß-Actin	% GAPDH/HPRT/ß-Actin	% GAPDH/HPRT/ß-Actin	% GAPDH/HPRT/ß-Actin	% GAPDH/HPRT/ß-Actin	% GAPDH/HPRT/ß-Actin	% GAPDH/HPRT/ß-Actin	WT Mean ± SEM	TG Mean ± SEM	p-value	Gene
SCN5A Ex12	2.09	0.82	2.15	1.02	0.91	1.4	1.29		1.17	1.37	1.38	2.33	1.48	1.57	1.77	1.06	1.383 ± 0.2053 N=7	1.516 ± 0.1401 N=8	0.59	SCN5A Ex12
NCX1	92.57	90.7	66.61	54.35	64.05	108.06	67.75	90.38	63.47	46.24	52.41	56.99	65.85	58.2	45.21		79.31 ± 6.554 N=8	55,48 ± 3,013 N=7	0.0078	NCX1
Cacna1a	0.11	0.16	0.14	0.15	0.05	0.11	0.13		0.14	0.16	0.13	0.13	0.11	0.13	0.19		0,1214 ± 0,01388 N=7	0,1414 ± 0,009863 N=7	0.26	Cacna1a
Cacna1c	76.13	71.32	51.47	36.76	51.43	24.59	34.72		57.31	67	51.6	56.58	54.62	44.46			49,48 ± 7,232 N=7	56,76 ± 3,490 N=6	0.41	Cacna1c
Cacna1d	0.43	0.33	0.26	0.26	0.29	0.25	0.42		0.29	0.33	0.36	0.32	0.25	0.21	0.23	0.36	0,3200 ± 0,02895 N=7	0,2938 ± 0,02061 N=8	0.46	Cacna1d
Cacna1g	0.16	0.5	0.06	0.1	0.48	0.21	0.17		0.14	0.44	0.17	0.06	0.15	0.32	0.16	0.4	0,2457 ± 0,06640 N=7	0,2300 ± 0,04873 N=8	0.85	Cacna1g
Kir 2.1	20.58	9.4	23.62	6.84	17.26	11.49	15.83	16.37	27.53	16.79	22.68	15.57	19.66	16.06	15.91		15,17 ± 1,996 N=8	19,17 ± 1,700 N=7	0.16	Kir 2.1
RyR2	346.44	217.74	324.18	266.27	430.43	341.32	261.36	451.33	311.52	370.15	490.6	357.97	317.16	408.97	307.97	222.77	329,9 ± 28,85 N=8	348,4 ± 28,10 N=8	0.65	RyR2
Kv 4.3	2.92	1.56	0.9	1.28	0.69	0.97	1.22		1.12	1.35	1.64	1.32	1.29	0.84	0.94	0.97	1,363 ± 0,2808 N=7	1,184 ± 0,09383 N=8	0.53	Kv 4.3
Kv 1.5	13.55	16.29	11.86	6.86	6.65	12.51	7.72	11.04	8.92	8.94	8.16	11.67	6.7	5.73	8.79		10,81 ± 1,225 N=8	8,416 ± 0,7152 N=7	0.13	Kv 1.5
Merg	0.7	0.68	0.44	0.42	0.73	0.45	0.42		2.57	0.92	0.72	0.45	2.37	0.41	0.45	0.46	0,5486 ± 0,05514 N=7	1,044 ± 0,3178 N=8	0.18	Merg
KCNQ1	10.69	8.57	11.94	5.05	6.14	15.48	12.26	16.45	6.43	5.86	7.37	5.25	7.02	6.15	5.22	6.81	10,82 ± 1,446 N=8	6,264 ± 0,2808 N=8	0.0079	KCNQ1
Kv 1.4	0.13	0.03	0.13	0.04	0.04	0.03	0.07		0.07	0.05	0.05	0.13	0.02	0.01	0.02		0,06714 ± 0,01700 N=7	0,0500 ± 0,01558 N=7	0.47	Kv 1.4
Kv 4.2	10.8	9.95	13.09	3.51	5.05	11.66	12.49	16.91	7.41	6.73	8.01	6.78	6.32	5.75	4.09		10,43 ± 1,535 N=8	6,441 ± 0,4786 N=7	0.036	Kv 4.2
KChip2	13.03	10.08	9.28	8.42	9.99	12.2	10.8		7.95	7.65	8.33	5.65	10.07	13.11	11.39	8.86	10,54 ± 0,6098 N=7	9,126 ± 0,8263 N=8	0.2	KChip2
mHCN1	1.65	0.58	0.55	0.6	0.66	0.43	0.62		0.33	0.27	0.56	0.55	0.26	0.18	0.31		0,7271 ± 0,1562 N=7	0,3514 ± 0,05552 N=7	0.043	mHCN1
mHCN2	2.41	2.46	3.92	1.9	2.42	3.35	3.55	3.91	1.83	3.51	3.02	1.47	2.38	3.28	2.64	1.96	2,990 ± 0,2766 N=8	2,511 ± 0,2582 N=8	0.23	mHCN2
mHCN3	0.63	0.28	0.26	0.03	0.04	0.05	0.06	0.65	0.14	0.24	0.15	0.03	0.03	0.33	0.02	0.04	0,2500 ± 0,09200 N=8	0,1225 ± 0,04061 N=8	0.23	mHCN3
mHCN4	5.34	5.74	8.17	4.01	5.67	3.43	5.44	7.16	5.53	5.84	5.84	4.86	5.49	6.38	5.18	3.51	5,620 ± 0,5410 N=8	5,329 ± 0,3060 N=8	0.65	mHCN4
Human HCN4	0.41	0.83	0.12	0.11	0.09	0.08	0.08		81.59	99.57	95.67	208.62	278.76	102.54	207.24	287.66	0,2457 ± 0,1071 N=7	170,2 ± 30,30 N=8	0.0002	Human HCN4
ANP	3.84	5.05	4.41	4.96					7.77	9.47	4.29	4.67	4.3	4.39	6.3		4,565 ± 0,280 N=4	5,884 ± 0,777 N=7	0.15	ANP
Pln	34.09	40.43	60.2	55.83	64.51	41.89	91.1		64.13	44.4	44.91	62.39	73.37	32.54	43.7	66.31	55,436 ± 7,305 N=7	53,969 ± 5,073 N=8	0.87	Pln
Calcineurin	13.26	13.56	20.12	14.25	16.74	16.34	23.6		22.9	18.37	17.99	25.03	21.9	21.64	19.43		16,839 ± 1.439 N=7	21,037 ± 0,9698 N=7	0.036	Calcineurin
Myh	3.72	3.68	2.05	5.48	4.46	2.89	3.26	4.8	3.93	6.19	5.38	6.59	4.79	6.06	6.17	3.83	3,793 ± 0,3887 N=8	5,368 ± 0,3793 N=8	0.0124	Myh
Serca	1299.19	1199.09	1980.75	1953.82	2077.34	1626.17	3143.37		2018.62	2166.11	1569.39	2255.73	2774.74	2130.93	2840.79	1692.94	1897,1 ± 244,66 N=7	2181,2 ± 160,07 N=8	0.35	Serca
NaK-ATPase	56.72	51.88	66.09	76.79	68.27	45.83	88.95		66.14	169.7	81.46	80.83	25.48	25.2	52.45		64,933 ± 5,633 N=7	71,609 ± 18,569 N=7	0.74	NaK-ATPase

## Sheet: Fig. 5 
Baseline (nM)	WT	HCN4	HCN4+IVA	WT+ IVA		Peak Area (nM*s)	WT	HCN4	HCN4+IVA	WT + IVA		Duration50 (ms)	WT	HCN4	HCN4+IVA	WT + IVA		Time to Peak (ms)	WT	HCN4	HCN4+IVA	WT + IVA		Slope Uptake (nM/s)	WT	HCN4	HCN4+IVA	WT + IVA
Mean	30.01	48.34	32.4	36.47		Mean	42.14	92.74	21.31	25.69		Mean	296.5	219.6	252.4	241.5		Mean	75.92	91.67	93	98.01
Std. Error of Mean	1.964	5.477	2.202	1.86		Std. Error of Mean	4.677	20.57	3.047	4.569		Std. Error of Mean	14.41	9.319	16.18	7.339		Std. Error of Mean	4.873	5.546	6.877	7.137		Mean	-92.14	-322.2	-93.24	-94.36
Number of values	90	42	68	48		Number of values	90	42	75	40		Number of values	90	42	75	40		Number of values	90	42	75	40		Std. Error of Mean	9.996	63	9.902	9.16
																								Number of values	90	42	75	40
	WT	HCN4	HCN4+IVA	WT+ IVA			WT	HCN4	HCN4+IVA	WT + IVA			WT	HCN4	HCN4+IVA	WT + IVA			WT	HCN4	HCN4+IVA	WT + IVA
	22.76	12.21	21.4867	20.09			138.58	18.057	20.2433	21.811			300.1	278.8	490.667	236.5			97.75	90.05	65.8	94.91			WT	HCN4	HCN4+IVA	WT + IVA
	17.66	53.61	21.49	29.61			18.68	406.5	21.25	16.275			271.2	283.1	490.7	227.3			66	105.7	65.79	116.9			-77.87	-26.39	-24.2483	-60.93
	18.04	36.56	8.726	32.49			17.18	173.7	2.426	10.92			311.2	353.5	203.9	202.1			30.75	149	32.25	52			-56.65	-341.2	-24.25	-67.58
	40.75	29.63	9.9758	35.44			126.2	28.2	5.634	14.262			590.5	285.7	319.98	181.2			43.25	71.5	133.1	66.91			-25.41	-255	-21.82	-106.6
	27.43	33.57	10.73	29.12			30.09	11.05	5.016	13.888			243.5	212.5	292.6	194.3			121.3	69.25	80	126.3			-43	-137.9	-22.292	-54.94
	30.44	16.68	10.07	21.62			41.63	19.05	6.335	14.938			239.7	255.9	479.3	235.4			59.25	88.85	184.1	97.75			-90.87	-234.9	-20.56	-43.97
	37.91	18.75	37.71	43.66			143.5	20.75	125.1	12.517			241.3	269.6	995.9	216.9			61.25	152.7	414.58	155.7			-193.4	-124.6	-11.32	-32.95
	10.95	45.19	16.17	23.42			82.14	37.19	27.27	11.915			377.8	188.6	479.3	143.8			67.12	60.48	145.4	64.58			-391.3	-89.62	-36.56	-48.98
	16.3	24.17	23.25	56.57			24.45	42.58	42.69	18.706			353.2	191.8	699.3	204.5			58.44	43.75	275.8	130.1			-130	-330.4	-35.17	-144.2
	11.8	31.47	31.4	20.66			114.4	397.75	50.8	11.63			284.4	242.1	229.2	196.6			47.75	87.2	57.95	95.25			-124.1	-120	-31.43	-107.9
	19.14	54.91	18.44	43.38			79.67	374.7	13.42	12.147			672.6	213.2	213.8	286.64			40.88	122.4	60.31	115.4			-309.2	-422.6	-177.6	-29.03
	12.02	44.28	17.41	20.57			19.2	35.4	24.89	9.126			275.7	276.4	232.5	198.5			44.95	191.4	72.25	122			-30.39	-1887	-80.57	-43.19
	29.03	20.41	35.32	33.72			23.1	32.06	31.88	12.36			498.3	244.9	332.7	297.3			19.37	79.46	99.05	127.4			-51.96	-555.6	-84.88	-86.63
	16.06	56.21	29.69	33.72			49.11	410	22.54	12.36			592.7	248.9	210.47	297.3			122.4	179.6	91.59	127.4			-32.97	-102.3	-63.92	-75.86
	21.34	10.12	20.16	52.02			123.2	88.613	6.925	85.95			257.1	243.6	170	275.3			45.92	90.94	59.58	129			-37.05	-1314	-80	-75.86
	37.07	15.83	26.49	34.48			37.4	17.16	9.583	17.88			385	354.5	226.7	285			151	142.4	62.3	83.68			-43.76	-49.13	-38.3	-161.9
	55.34	11.64	48.9	45.38			45.5	21.859	23.56	29.93			390	166.1	254.4	243.3			64.06	106	8.54	56			-181.2	-29.99	-134.2	-85.29
	12.18	15.11	30.57	50.38			21.1	17.723	23.41	28.89			150.3	252.5	267.5	284.9			324.3	126.9	54.21	141.8			-267.6	-28.97	-215.2	-119.6
	10.72	12.58	46.16	49.85			16.05	12.13	24.13	39.83			290	396.1	360.8	285.1			32.92	136.5	67.83	132.5			-67.89	-63.5	-47.9	-108.8
	31.1	39.44	54.08	26.1			29.86	27.031	26.01	8.209			334.7	180.1	226.3	231.9			37	92.68	45.25	87.17			-81.28	-20.35	-87.21	-147
	90.7	63.43	50.42	45.04			132.4	25.11	25.23	13.26			187.4	173.9	238.9	230.3			68.13	47.39	67.5	124			-29.96	-112.3	-150.9	-68.19
	43.38	79.92	26.85	29.82			148.87	270.5	22.23	17.691			651.8	204	228.3	215.7			113.87	62.12	189.71	63.85			-694.5	-282.8	-56.52	-78.87
	36.37	39.63	36.07	25.49			28.06	42.33	9.148	8.641			386	252.2	220.4	294.9			49.33	71.42	81.55	205.6			-67.55	-733.1	-70.36	-48.59
	23.99	55.92	30.2	27.26			110	17.43	15.71	10.39			613.7	172	263.3	208.3			79.75	54.96	131.8	63.21			-72.15	-143	-72.21	-52.94
	5.116	119.4	27.59	73.53			3.526	51.8	14.53	65.01			186.9	238.6	200.1	259.6			53.11	97.42	63	92			-28.97	-172.2	-132.6	-85.69
	32.82	75.85	30.15	33.47			15.92	315.03	6.783	36.02			256.3	212.6	199.4	222.2			70.71	30.15	72.75	47.83			-23.08	-367.3	-68.51	-179.1
	5.784	41.66	50.48	22.24			25.376	13.06	8.856	13.8			177.7	192.9	251	240			83	59.58	129.1	91.85			-58.73	-62.28	-69.85	-109
	15.22	179.6	98.52	30.05			3.461	18.58	18.85	7.231			192.6	107.4	213.1	211.8			74.1	86.08	111.5	137.9			-15.94	-97.89	-74.92	-105.2
	7.629	48.26	87.66	36.76			21.41	23.13	19.27	24.2			170.5	193.6	197.6	197.4			87.19	47	172.6	46.79			-33.55	-1520	-504.1	-56.82
	10.87	134.7	49.58	36.14			2.512	10.47	10.28	27.89			196.6	127.9	218.3	263.1			65.92	70.92	157	54.42			-13.66	-203.5	-64.47	-116.1
	23.22	92.85	25.61	36.55			6.887	289.5	47.42	33.39			217.8	146.1	304.1	232.4			71.86	76.65	43.65	40			-22.4	-912	-97.93	-55.39
	3.842	51.77	42.37	75.94			120.905	21.52	12.78	171.45			136	157.3	208.4	267.5			182.7	99.05	38.25	62			-58.67	-605.7	-70.41	-94.89
	13.06	66.14	54.56	41.29			1.501	375.12	34.37	20.47			137.3	192.3	234	209.2			48.91	97.45	44.9	74.33			-27.45	-160.1	-204.9	-316.8
	15.76	20.09	70.89	34.46			105.245	29.635	36.05	9.079			251.1	209.9	238.4	205.5			207.5	71.55	31	37.25			-114.9	-96.81	-105.6	-229.6
	23.34	20.3	39.53	30.8			24.46	25.232	91.77	22.06			238.8	215.7	202.4	287.5			43.09	86.25	76.1	88.58			-26.71	-100.2	-256.6	-46.42
	30.37	19.59	33.52	40.73			32.58	30.25	9.637	55.02			320.7	181.1	219	243.7			32.12	79.45	81.2	54.12			-76.08	-69.27	-64.15	-75.19
	16.58	41.22	48.22	35.67			38.99	40.63	24.02	30.1			566.4	176.1	244.1	314.9			49.88	52.87	71.87	44.13			-35.34	-375.4	-86.94	-157.1
	18.91	28.13	42.35	19.85			35.05	11.23	33.63	4.244			302.9	222.1	226.5	182.1			35.13	94.42	67.45	63.75			-24.46	-441.9	-150.6	-31.63
	50.9	58.19	38.64	35.81			34.6	15.75	28.39	13.42			260.3	183.9	287.4	392.1			42.18	80.65	59.12	220.1			-65.36	-95.59	-183.3	-42.96
	18.26	54.37	60.42	38.6			30.16	16.977	10.89	40.51			253.7	206.8	189.1	256.1			66.31	133.2	64.71	185.9			-247.9	-227.9	-130.4	-71.49
	34.12	61.23	20.16	28.14			97.41	24.995	97.42				309.5	122.3	498.2				41.44	96.94	103.4				-104.2	-120.6	-126	-151.2
	5.885	95.76	27.4	57.38			26.02	35.2	6.438				261.9	196.5	220.54				63.03	68.04	82.13				-116.3	-122.4	-34.35
	18.15		38.07	50.55			62.7		14.18				295.4		196				51.5		49.05				-85.17	-378.4	-104
	10.69		63.8	34.03			30.18		8.879				282.1		187.7				28.83		190.6				-88.92		-90.45
	32.67		38.37	51.44			109.7		21.26				345.1		209.7				52.17		63.88				-53.59		-154.3
	35.37		14.91	25.45			113.2		28.56				437		398.45				45.62		90.47				-175.5		-92.04
	21.92		11.97	20.85			72.17		7.782				539.4		199.8				38.67		105				-94		-47.57
	23.21		43.88	30.83			39.35		4.777				567.9		204				47.44		91.43				-37.97		-86.38
	56.32		3.665				32.92		1.545				289.1		140.4				95.62		90.97				-38.93		-383.2
	38		27.76				20.33		50.09				281.2		206.4				97.12		101.7				-160		-32.61
	69.55		16.48				139		2.388				304.3		210.2				25.25		171.9				-80.1		-56.38
	63.33		51.84				21.89		4.189				233.4		294.2				61.75		130.5				-91.23		-42.95
	68.59		25.84				42.8		2.992				463		228.5				198.8		150.3				-170.7		-92.04
	58		20.55				78.7		25.54				427.2		288.45				40.25		90.82				-258.8		-47.57
	78.17		24.51				117.4		2.826				372.1		105.2				56.25		83.42				-63.9		-86.38
	35.9		29.83				41.28		1.31				347.4		105.4				134.6		81.47				-101.6		-383.2
	40.39		22.81				14.83		2.1				196.5		167.5				93.5		75.85				-102.8		-32.61
	88.69		53.35				194.8		2.451				837.6		182.3				98.87		102.9				-110.6		-56.38
	74.09		22.06				30.2		10.8463				265.7		47.04				81.56		49.38				-66.15		-42.95
	65.75		19.93				40.85		2.646				394.9		185.3				88.12		90.75				-145.2		-144.8
	14.28		27.14				4.757		16.73				221.7		220.4				66.19		61.38				-112.6		-65.85
	14.6		23.62				1.791		1.264				163.2		72.4				110.7		48.4				-47.82		-37.96
	28		13.55				22.91		3.615				263.6		230.3				110.8		150.4				-33		-53.44
	40.99		18.05				4.572		3.925				236.9		169.3				103.3		69.15				-113.2		-170.4
	17.5		13.36				1.471		2.082				143.4		138.9				97.57		82.61				-36.76		-47.63
	23.26		16.92				4.569		1.405				202		124.5				43.71		69.67				-36.02		-103.7
	33.83		17.81				13.74		1.839				232.8		166				90.33		81.58				-48.42		-25.19
	51.94		33.95				36.68		1.364				245.4		136.5				54.35		170.3				-89.66		-43.57
	22.76						2.559		1.436				102.5		142.7				47.3		76.55				-280.8		-42.01
	18.7						2.623		4.357				229.9		298				81.32		56.5				-35.37		-122.2
	22.58						8.023		16.56				91.12		268.8				45.94		20.9				-30.28		-33.42
	29.69						8.585		15.458				236.6		85.45				73.67		90.7				-60.11		-32.06
	14.97						3.548		17.28				177.1		158.8				66.38		48.23				-60.66		-29.19
	24.8						3.363		92.58				189.6		483.4				90.5		76.89				-43.26		-28.08
	33.69						12.53		126.85				231.2		199.89				59.65		45.37				-46.68		-55.78
	39.71						25.34						318.3						88.75						-65.98		-113.9
	39.65						13.07						246.1						39.55						-127.7
	13.87						8.232						219.2						51.92						-37.36
	27.24						28.14						214.3						34.2						-37.31
	28.37						14.2						255.5						49.25						-87.18
	39.3						34.73						283.7						159.4						-35.14
	28.77						7.753						200.2						60						-116.3
	36.14						26.01						251.7						50.55						-34.59
	29.84						17.62						217.2						58.95						-75.27
	30.85						20.33						213.5						66.25						-79.61
	9.961						1.836						146.7						90.06						-99.79
	27.68						11.74						253.9						175.7						-17.15
	20.61						8.624						220.3						104.7						-116.5
	25.18						5.266						201.4						70.25						-56.54
	29.53						9.671						262.2						90.35						-66.74
																									-46.32

## Sheet: Fig. 6
Baseline (ms)	WT	TG	TG +ORM	WT + ORM		Peak Area (uM*s)	WT	TG	TG + ORM	WT + ORM		Duration50 (ms)	WT	TG	TG + ORM	WT+ORM		Time to Peak (ms)	WT	TG	TG + ORM	WT + ORM		Slope Uptake (nM/s)	WT	TG	TG + ORM	WT + ORM
Mean	29.09	55.32	32.27	24.24		Mean	39.22	90.49	51.31	38.87		Mean	296.6	222.6	290.1	326.8		Mean	72.97	91.51	79.02	76.46		Mean	-109.4	-366.2	-91.87	-90.45
Std. Error of Mean	2.934	2.749	1.927	1.886		Std. Error of Mean	4.762	12.59	6.802	4.361		Std. Error of Mean	12.62	6.578	12.99	11.18		Std. Error of Mean	4.354	3.432	2.403	3.13		Std. Error of Mean	9.176	32.09	6.353	5.326
Number of values	67	102	92	72		Number of values	67	102	92	72		Number of values	67	102	92	72		Number of values	67	102	92	72		Number of values	67	102	92	72
	WT	TG	TG +ORM	WT + ORM			WT	TG	TG + ORM	WT + ORM			WT	TG	TG + ORM	WT+ORM			WT	TG	TG + ORM	WT + ORM			WT	TG	TG + ORM	WT + ORM
	37.825	36.05	36.2	12.03			88.1562	78.6258	268.043	11.2139			308.88	292.37	238.55	274.17			70.705	170.43	38.4493	70.9973			-321.2	-394.4	-223.19	-75.98
	46.375	30.325	31.225	72.6			42.3225	134.586	35.0806	46.4607			248.82	365.04	196.82	451.1			98.513	325.812	26.7257	106.176			-208.6	-164.88	-63.217	-124.7
	9.39	45.575	59.975	20.9175			22.13	67.7473	135.526	22.387			339.56	223.99	281.58	301.86			104.517	55.974	48.8457	65.2382			-108.22	-392.6	-167.31	-108.22
	5.68	64.375	44.975	39.6			20.0734	61.7281	60.5682	85.3661			368.68	217.62	231.79	363.09			177.671	61.1496	58.9024	49.4856			-116.9	-173.18	-187.55	-121.42
	19.4875	99.1	24.5575	30.65			22.4153	253.183	60.4742	100.665			368.03	264.81	394.81	360.36			108.941	52.5084	89.428	39.9977			-68.66	-465	-103.136	-185.86
	45.4	62.35	33.4	23.4875			119.788	100.132	67.8727	50.7243			328.64	264.68	371.41	368.42			55.0788	78.66	71.7557	81.212			-267.2	-396.6	-78.606	-118.68
	20.5425	55.238	41.65	13.0575			44.4856	169.447	87.3725	33.231			390.39	289.12	318.89	348.27			58.46	88.863	74.3897	99.698			-69.12	-614.2	-162.03	-67.48
	20.5425	111.8	18.27	11.795			44.4856	231.833	23.6222	34.5164			390.39	279.76	301.08	300.17			58.46	84.474	90.06	89.191			-69.12	-926.4	-64.009	-99.02
	22.3475	72.175	52.65	14.5925			23.4529	122.861	69.9732	41.7582			266.5	279.63	397.54	328.9			53.3724	87.039	81.449	73.865			-52.42	-397.6	-77.495	-108.7
	41.9	55.871	87.2	19.6025			83.2029	466.175	87.4978	44.7364			355.94	213.45	212.29	340.86			69.8202	79.914	55.3	70.4838			-208.4	-2342	-383.13	-140.14
	18.5625	56.782	28.2	41.775			36.366	849.585	38.5919	221.331			290.93	300.5	237.12	474.37			42.66	94.2438	67.7425	85.004			-120.86	-390	-120.01	-289
	8.6325	64.25	77.875	17.0975			5.82483	124.898	260.017	27.193			65.7	296.27	677.17	401.18			41.5777	86.4918	124.531	71.5424			-101.04	-395.4	-127.38	-57.46
	24.63	47.8	29.225	8.3375			36.7109	67.6847	97.7493	15.8694			174.33	310.47	443.56	281.58			53.8385	123.462	88.559	49.5093			-215	-233	-79.541	-60.94
	15.06	42.075	74.2	16.0475			17.5905	33.5445	376.827	22.7538			238.94	249.34	935.13	261.04			37.92	108.414	71.2	50.2677			-141.38	-154.94	-97.713	-97.38
	27.525	87.475	46.45	7.4675			43.3257	89.8178	83.4537	19.3806			202.67	246.66	429.78	393.9			75.5951	77.919	91.403	76.5826			-174.72	-384	-59.653	-68.4
	12.5975	54.895	33.625	27.875			11.2985	17.9385	69.8165	76.8075			292.59	65	65	140			52.4481	91.5306	56.6509	55.4975			-75.92	-203.4	-128.15	-154.48
	25.325	32.6	51.45	31.675			49.5016	88.1876	73.986	71.6661			207.74	229.72	288.21	379.73			77.1909	53.9334	60.9406	57.275			-204.8	-593	-291.06	-126.9
	7.335	69.925	29.325	79.825			19.6878	29.2558	55.4582	27.8074			338.39	189.28	207.87	261.95			47.3368	90.3906	63.0341	61.2724			-38.36	-395.4	-147.62	-102.06
	13.67	48.45	27.3	42.175			19.437	43.5138	48.5298	38.0275			291.54	229.91	245.18	286.39			49.9201	81.3504	125.554	53.325			-47.34	-410.6	-60.247	-138.16
	11.5475	88.8	29.65	18.9925			20.158	82.5446	25.3245	15.1358			266.11	220.55	428.87	329.29			52.2901	119.928	66.4627	104.122			-97.4	-182.38	-125.18	-62.32
	4.69	55.95	21.9875	5.435			6.97851	49.627	46.5861	5.84364			230.88	350.86	215.8	288.86			39.6975	93.9588	89.823	116.604			-20.26	-385.4	-102.135	-47.38
	48.525	39	9.57	46.25			112.233	20.5154	11.5619	61.2579			359.06	258.57	181.48	411.84			74.1731	89.3988	86.347	58.697			-291	-240.2	-54.681	-66.3
	41.5	34	51.8	17.1525			83.1402	33.8894	152.236	41.4761			465.66	206.62	446.81	328.21			68.1375	67.7616	70.1125	48.3401			-96.26	-289	-129.03	-90.74
	11.525	58.175	40.475	20.6275			8.48017	17.9636	78.2496	35.1747			252.98	195.18	441.48	353.6			62.2599	124.488	95.037	61.225			-59.88	-163.04	-85.008	-97.76
	42.8	32.15	32.45	13.4525			127.187	98.8779	54.1728	20.6628			473.98	196.56	457.86	507			57.1723	83.7216	60.2691	175.143			-113.3	-426	-138.71	-32.32
	7.8925	64.1	18.9375	11.325			9.80941	11.4961	36.6168	35.9898			287.69	239.51	209.95	401.57			72.2376	86.469	80.185	83.187			-64.8	-214.8	-71.72	-54.9
	15.7925	57.457	53.95	1.798			35.2374	27.1334	326.981	6.41108			338.13	177.19	287.43	328.38			40.527	85.4316	91.166	95.669			-58.22	-291	-231.77	-32.14
	83.325	53.254	31.025	1.798			74.707	49.7838	11.5086	6.41108			410.15	205.27	263.25	328.38			162.977	90.06	68.9117	95.669			-258.2	-198.46	-56.441	-32.14
	30.925	52.789	25.375	25.775			13.5244	8.20116	18.8884	56.6808			302.11	227.5	72.371	418.16			71.2106	66.4506	61.0275	69.7965			-94.44	-240.6	-69.058	-71.74
	28.675	58.249	11.9075	47.75			8.18548	5.43609	6.53961	87.5292			252.07	88.127	295.09	442.91			69.4647	91.0632	110.126	55.5607			-73.72	-119.38	-39.215	-147.8
	46.925	37.875	19.5225	41.925			20.7035	10.891	2.81492	82.0743			372.71	119.106	297.69	430.43			178.382	102.805	80.422	30.1543			-74.12	-103.62	-100.155	-92.02
	8.1875	73.6	33.525	5.1725			4.14447	13.3708	36.4287	7.50519			142.49	187.59	297.83	246.22			106.413	201.894	64.227	146.308			-69.32	-134.72	-98.241	-75.72
	18.7675	61.75	29.95	11.92			16.117	10.1543	34.5791	7.013			323.96	133.38	197.47	323.31			77.1593	95.19	64.5193	113.128			-94.56	-110.62	-76.142	-57.84
	13.16	43.025	29.025	20.4175			8.20743	16.7346	34.3282	4.08177			216.45	185.9	233.61	131.17			60.6957	95.418	69.52	76.3851			-59.36	-135.14	-74.019	-73.58
	16.715	30.775	16.9975	23.6575			23.3463	23.4592	5.74332	16.2518			294.19	179.92	278.98	365.04			48.1268	80.883	126.953	121.028			-118.74	-113.42	-41.261	-80.7
	26	39.075	8.545	19.88			12.5588	4.86238	5.71197	5.98158			293	239.59	312.52	241.28			72.4193	93.7992	79.474	94.326			-90.24	-154.02	-35.695	-59.96
	5.895	59.875	23.8725	39			5.39847	3.36072	19.9261	21.4497			100.23	84.578	251.55	356.98			92.509	146.262	70.9025	104.359			-56.44	-117.24	-58.982	-121
	75.6	44.225	33.775	27.45			117.562	15.5214	32.4472	8.30462			220.69	65	281.7	247.39			56.88	94.05	145.595	103.332			-321	-396	-95.117	-72.9
	16.405	84.75	45.225	17.77			17.2958	7.00045	14.4273	2.81335			296.48	144.56	278.71	144.3			45.8753	89.1708	75.84	99.145			-83.82	-133.88	-49.863	-45.16
	17.055	36.2	19.8625	22.5975			14.1514	5.74019	21.3149	28.2652			298.3	193.96	286.38	65			64.8274	81.966	70.6655	55.695			-40.06	-114.1	-86.966	-68.22
	47.825	31.575	16.195	19.225			76.8075	35.5509	12.3613	18.393			389.14	137.8	143	350.75			39.105	118.332	76.8038	88.796			-100.82	-455.2	-63.382	-61.4
	24.4125	6.885	20.1975	7.875			26.5535	6.73712	26.6318	6.41421			84.05	128.44	203.97	331.77			58.8076	48.906	76.0138	44.8957			-90.8	-96.16	-76.142	-50.66
	79.675	41.125	38.425	36.25			214.716	42.009	7.11645	28.2902			312.52	213.77	233.74	216.58			50.3388	82.0002	85.162	103.016			-345.6	-247.2	-52.965	-124.88
	36.775	24.7825	16.735	32.55			47.5893	318.202	9.21063	44.6424			628.04	99.45	244.27	355.22			37.92	83.2998	104.833	70.0493			-68.6	-775	-48.84	-158.52
	67.675	21.575	26.6	70.15			94.3635	311.838	12.4836	163.302			388.18	259.58	65	319.41			170.245	75.9696	82.634	60.8774			-105.18	-748.4	-72.919	-105.04
	57.1	47.775	15.9375	24.5			86.8395	102.107	11.8409	67.4025			411.32	296.92	338	507.88			53.2144	132.924	58.2625	53.325			-125.5	-673.6	-49.984	-29.8
	46.4	23.7275	37.175	21.8475			49.7525	34.6731	146.091	36.3974			542.81	300.64	307.97	609.41			42.66	79.515	37.7225	125.768			-42.96	-568.2	-103.774	-63.82
	147	42.45	50.85	29.625			74.4876	25.6537	117.562	42.8241			215.04	266.81	364.13	481.26			139.514	76.722	81.607	52.14			-55.68	-248.4	-208.56	-75.22
	6.7075	55.234	19.5225	21.4775			8.4551	65.0826	47.1504	11.8409			296.39	199.16	334.48	391.43			52.14	105.564	68.0427	119.764			-97.34	-396.8	-100.958	-44.34
	28.5	45.2587	29.05	34			33.3877	17.4933	53.0129	31.187			278.33	226.59	192.66	330.17			180.594	90.6984	90.455	63.595			-158.04	-113.08	-61.171	-46.2
	17.305	49.825	28.85	30.65			30.5004	14.8975	95.3667	29.6759			248.82	255.71	322.51	369.85			60.514	60.8304	75.1527	77.1277			-52.96	-129.6	-156.97	-141.16
	20.155	87.5	27.9	28			28.2056	19.8132	11.9099	25.6694			152.23	216.84	496.34	310.44			53.8859	75.639	132.799	81.528			-115.64	-133.72	-96.877	-110.46
	37.5	38.525	13.1375	42.3			9.63072	21.8854	17.4588	43.263			145.99	232.96	285.92	337.09			103.885	68.799	90.06	64.8748			-76.84	-166.54	-56.199	-137.18
	45.175	48.2	60.025	19.0725			4.97525	87.5919	137.94	26.8325			237.51	233.09	327.73	334.88			58.1993	49.9206	118.579	53.72			-180.18	-397	-105.732	-87.86
	11.435	29.425	28.9	55			8.85324	20.3462	37.7767	58.3737			313.3	229.71	503.23	400.14			59.566	90.174	62.6075	82.792			-61.28	-279.6	-132.88	-134.52
	29.75	31.975	34.55	29.875			32.9175	124.177	30.6791	23.5313			258.57	65	336.83	366.73			49.3197	89.49	96.933	114.55			-76.5	-557	-35.024	-97.74
	9.25	29.85	36.85	24.1875			10.2201	275.567	53.4204	53.6399			68.54	267.67	332.41	421.72			72.8459	71.3868	142.35	69.8202			-67.2	-1184.8	-39.138	-65.32
	36.15	36.525	12.235	1.6135			21.4121	84.3002	17.324	4.05983			311.87	209.69	302.5	226.46			91.719	106.351	99.303	66.6207			-55.84	-246.4	-38.005	-30.04
	69	53.456	25.6	3.4625			93.5484	388.113	55.1133	5.27307			410.93	242.39	249.47	234			42.9444	84.36	68.335	50.165			-127.54	-523.2	-107.712	-39.74
	34	70.225	18.3775	9.1925			46.0218	22.8542	17.5623	9.5398			327.08	300.31	229.97	300.82			34.6494	82.7184	80.264	69.6306			-84.98	-109.06	-28.732	-36.52
	11.955	41.425	7.5475	26.625			10.217	43.7646	13.1733	51.1945			247.52	390.94	312.78	271.96			87.611	79.3098	63.9347	44.1057			-75.98	-247.6	-49.786	-139.34
	8.1325	67.175	10.5625	19.21			7.66194	33.0742	12.4522	30.5067			289.88	241.15	225.42	276.51			85.636	59.4282	51.5791	108.388			-46.3	-153.36	-61.182	-130.88
	15.5325	190.95	46.45	8.185			15.0449	14.0856	56.5554	15.2455			292.62	261.17	270.27	263.77			90.297	92.4084	50.2677	57.0301			-55.98	-147.96	-76.879	-71.08
	21.025	51.4	11.94	19.0125			38.6859	38.1843	9.5398	57.8094			425.62	259.61	307.19	320.21			70.942	105.803	60.8853	56.88			-43.34	-237.4	-44.209	-166.36
	10.1675	192.825	33.05	9.465			5.42668	30.2339	20.622	26.5346			225.16	236.34	303.55	307.59			62.963	63.9654	84.688	55.6318			-43.58	-230.6	-66.605	-101.08
	13.5575	42.025	52.075	20.6175			20.1204	37.8394	28.2965	49.3762			295.63	266.63	250.64	341.64			36.4427	116.166	91.64	66.755			-40.88	-197.4	-109.615	-114.3
	22.135	50.175	51.325	29.2			42.1658	114.835	27.5441	75.3027			411.19	221.39	223.6	65			95.59	61.332	86.505	51.745			-90.04	-447.8	-110.77	-92.5
		35.8	58.1	13.7725				72.8574	22.7131	11.6528				275.07	207.09	369.85				110.58	70.9025	60.7668				-402.4	-100.386	-42.74
		50.275	46.4	34.825				28.5661	26.7886	124.616				223.86	294.45	277.81				76.095	56.7457	74.9157				-114.38	-29.667	-33.76
		43.6	12.3175	33.175				34.7045	8.01306	57.0256				270.97	311.09	330.68				70.6116	76.0059	66.5575				-214.2	-45.826	-135.02
		33.7	38.1	4.68				83.7672	29.5223	4.56456				237.51	228.02	207.87				97.0596	69.8676	63.4923				-141.6	-95.238	-50.6
		55.95	22.045	14.5775				279.924	24.4843	15.9133				308.38	331.24	292.5				79.1616	107.44	71.5582				-454.8	-55.803	-66.78
		65.95	75.7					426.673	13.1168					366.47	316.81					74.8182	81.844					-552	-76.692
		52.275	80.425					24.9703	63.4838					319.8	282.88					114.342	75.9743					-218.2	-132.22
		37.5	61.05					49.1568	45.5515					190.19	282.88					94.4034	79.237					-239	-124.63
		41.55	55.1					249.013	65.5842					279.37	193.57					107.867	69.3225					-963.2	-221.54
		52.8	55.1					35.4255	65.5842					238.94	65					108.938	69.3225					-232.4	-221.54
		112.175	42.175					62.3552	13.1827					173.55	255.84					70.68	54.905					-611	-106.953
		48.55	10.23					34.7358	15.4712					261.04	116.09					131.898	43.608					-125.2	-38.896
		35.975	4.25					110.227	2.01894					253.48	267.28					96.2616	70.31					-470.4	-80.883
		51.75	8.2775					62.6686	8.55541					172.12	228.41					106.351	116.525					-225.4	-35.497
		112.1	13.08					21.0264	8.3391					218.53	242.97					121.524	90.376					-118.2	-32.384
		93.95	15.1925					76.7448	11.2076					222.16	122.421					44.745	102.226					-277	-44.363
		95.475	6.8275					27.0989	2.51929					68	235.56					97.2534	60.9643					-174.08	-35.024
		73.6	11.705					25.7791	6.59604					139.84	65					58.14	82.555					-647.6	-51.106
		52.175	34.625					63.3584	54.9879					186.68	282.88					69.312	46.0649					-486	-81.301
		41.625	44.275					60.192	60.8503					152.23	554.19					99.2484	103.806					-399	-24.321
		50.075	15.075					23.6254	11.1324					205.14	255.84					54.0702	79					-150.06	-52.074
		65.975	21.9325					54.8312	29.4596					203.19	419.12					57.3306	124.583					-282	-36.388
		52.875	13.5125					22.7664	19.2614					197.34	291.33					91.314	70.0256					-253.8	-49.83
		41.425	25.9					33.5132	22.3839					187.72	247					132.354	49.5488					-444.2	-35.354
		47.925	11.8175					18.6595	27.0739					104.296	391.69					108.14	89.033					-210	-48.873
		35.1						13.9633						229.19						123.348						-128.14
		69.55						63.4838						226.83						56.6238						-287.2
		36.65						15.0355						98						117.078						-190.22
		32.525						122.359						257.92						70.1898						-298.8
		59.2						368.676						264.42						37.62						-688.2
		32.05						39.5637						237.38						73.2906						-394.6
		73.125						72.638						226.07						81.3846						-444.8
		38.55						205.907						237.38						107.251						-1313.2
		61.175						411.939						258.96						85.1466						-1549.6
		66.025						55.3954						242.32						84.645						-246.8

## Sheet: Fig. 7
Fig. 7d
qPCR
Sample Name	Target Name	Cт Mean	Cт SD	dCt	ddCt	RQ
WT male 1	GAPDH	21.1774	0.37506
WT male 2	GAPDH	17.5775	0.451995
WT male 3	GAPDH	19.5842	0.322138
WT male 4	GAPDH	20.7333	0.405312
WT male 5	GAPDH	21.174	0.349435
WT male 6	GAPDH	20.6481	0.346937
WT male 1	Casp3	38.3849	0.483093	17.2074
WT male 2	Casp3	34.773	0.39846	17.1955
WT male 3	Casp3	36.7648	0.420943	17.1807
WT male 4	Casp3	37.8693	0.454258	17.136
WT male 5	Casp3	38.4062	0.383272	17.2323
WT male 6	Casp3	37.7855	0.310163	17.1374
WT male 1	tTG	34.0595	0.47083	12.8821
WT male 2	tTG	30.7972	0.312497	13.2198
WT male 3	tTG	32.5248	0.478302	12.9406
WT male 4	tTG	33.9778	0.454919	13.2446
WT male 5	tTG	33.7382	0.488817	12.5642
WT male 6	tTG	33.8262	0.4727	13.1781
WT male 1	Capn1	38.264	0.329809	17.0866
WT male 2	Capn1	34.4825	0.494737	16.905
WT male 3	Capn1	36.5547	0.395629	16.9705
WT male 4	Capn1	37.7542	0.459097	17.0209
WT male 5	Capn1	38.4196	0.476093	17.2456
WT male 6	Capn1	37.741	0.390021	17.0928
HCN4 male 1	GAPDH	20.688	0.303579
HCN4 male 2	GAPDH	18.1702	0.490521
HCN4 male 3	GAPDH	18.7934	0.421242
HCN4 male 4	GAPDH	18.6605	0.338878
HCN4 male 5	GAPDH	18.2344	0.4812
HCN4 male 6	GAPDH	19.0708	0.300619
HCN4 male 1	Casp3	36.1822	0.303579	15.4942	-1.71324	3.27897
HCN4 male 2	Casp3	34.8667	0.490521	16.6965	-0.498978	1.41321
HCN4 male 3	Casp3	34.5819	0.421242	15.7885	-1.39216	2.62471
HCN4 male 4	Casp3	34.7823	0.338878	16.1218	-1.01415	2.01971
HCN4 male 5	Casp3	34.3926	0.4812	16.1582	-1.07407	2.10536
HCN4 male 6	Casp3	34.7401	0.300619	15.6693	-1.46811	2.7666
HCN4 male 1	tTG	31.1271	0.474253	10.4391	-2.44301	5.43777
HCN4 male 2	tTG	29.3744	0.330956	11.2042	-2.01554	4.04331
HCN4 male 3	tTG	29.791	0.431423	10.9976	-1.94305	3.84519
HCN4 male 4	tTG	29.6073	0.315397	10.9468	-2.29778	4.91701
HCN4 male 5	tTG	29.7363	0.301266	11.5018	-1.06237	2.08836
HCN4 male 6	tTG	30.1842	0.390549	11.1133	-2.06474	4.18358
HCN4 male 1	Capn1	35.6887	0.433344	15.0006	-2.08594	4.24551
HCN4 male 2	Capn1	34.2409	0.490181	16.0707	-0.834359	1.78306
HCN4 male 3	Capn1	34.7535	0.379343	15.9601	-1.01043	2.01451
HCN4 male 4	Capn1	34.8316	0.314378	16.1711	-0.849802	1.80225
HCN4 male 5	Capn1	33.7667	0.487179	15.5323	-1.7133	3.27911
HCN4 male 6	Capn1	34.8063	0.458799	15.7354	-1.3574	2.56223
Fig. 7d summary
dCT	wt	TG		dCT	wt	TG		dCT	wt	TG
Casp3	17.2074	15.4942		tTG	12.8821	10.4391		Capn1	17.0866	15.0006
Casp3	17.1955	16.6965		tTG	13.2198	11.2042		Capn1	16.905	16.0707
Casp3	17.1807	15.7885		tTG	12.9406	10.9976		Capn1	16.9705	15.9601
Casp3	17.136	16.1218		tTG	13.2446	10.9468		Capn1	17.0209	16.1711
Casp3	17.2323	16.1582		tTG	12.5642	11.5018		Capn1	17.2456	15.5323
Casp3	17.1374	15.6693		tTG	13.1781	11.1133		Capn1	17.0928	15.7354
AVG	17.1815	15.9881		AVG	13.0049	11.0338		AVG	17.0536	15.745
%GAPDH	wt	TG		%GAPDH	wt	TG		%GAPDH	wt	TG
Casp3	6.60763e-06	2.16662e-05		tTG	0.000132467	0.000720326		Capn1	7.18501e-06	3.0504e-05
Casp3	6.66262e-06	9.41569e-06		tTG	0.000104823	0.000423833		Capn1	8.14855e-06	1.45294e-05
Casp3	6.73145e-06	1.76681e-05		tTG	0.000127199	0.000489105		Capn1	7.78696e-06	1.56869e-05
Casp3	6.9431e-06	1.4023e-05		tTG	0.000103037	0.000506632		Capn1	7.51964e-06	1.35523e-05
Casp3	6.49493e-06	1.36742e-05		tTG	0.000165118	0.000344825		Capn1	6.43496e-06	2.11009e-05
Casp3	6.93647e-06	1.91904e-05		tTG	0.000107897	0.000451395		Capn1	7.15401e-06	1.83302e-05
AVG	6.72937e-06	1.59396e-05		AVG	0.000123423	0.000489352		AVG	7.37152e-06	1.89506e-05
SD	1.8045e-07	4.42078e-06		SD	2.38206e-05	0.000126704		SD	5.92882e-07	6.29016e-06
Fig. 7f
WT RV	male 1	male 2	male 3	male 4	male 5	male 6				WT LV	male 1	male 2	male 3	male 4	male 5	male 6
total nuclei	409	468	448	364	368	386				total nuclei	464	366	423	477	398	407
total nuclei	391	389	468	361	425	400				total nuclei	459	403	398	383	372	377
total nuclei	411	406	405	378	459	391				total nuclei	396	435	415	361	364	414
total nuclei	365	373	476	396	377	438				total nuclei	407	370	414	435	369	449
total nuclei	447	390	419	367	462	412				total nuclei	370	401	450	364	440	441
positive nuclei	0	0	0	0	0	0				positive nuclei	0	0	0	0	0	0
positive nuclei	0	0	0	0	0	0				positive nuclei	0	0	0	0	0	0
positive nuclei	0	0	0	0	0	0				positive nuclei	0	0	0	0	0	0
positive nuclei	0	0	0	0	0	0				positive nuclei	0	0	0	0	0	0
positive nuclei	0	0	0	0	0	0	average	sem		positive nuclei	0	0	0	0	0	0	average	sem
positive %	0	0	0	0	0	0	0	0		positive %	0	0	0	0	0	0	0	0
TG RV	male 1	male 2	male 3	male 4	male 5	male 6				TG LV	male 1	male 2	male 3	male 4	male 5	male 6
total nuclei	362	467	449	407	396	370				total nuclei	396	394	472	461	459	413
total nuclei	415	364	425	386	365	395				total nuclei	426	365	388	388	458	477
total nuclei	418	478	362	465	434	361				total nuclei	439	405	410	375	395	471
total nuclei	424	428	415	393	406	443				total nuclei	405	470	473	375	458	460
total nuclei	425	413	441	476	468	445				total nuclei	469	408	466	415	429	456
positive nuclei	0	1	0	1	0	1				positive nuclei	2	0	1	1	2	1
positive nuclei	3	2	11	1	0	0				positive nuclei	1	1	2	0	1	2
positive nuclei	1	3	0	2	1	2				positive nuclei	1	2	3	2	0	1
positive nuclei	4	1	1	3	3	3				positive nuclei	2	1	1	1	2	2
positive nuclei	0	1	0	0	4	1	average	sem		positive nuclei	1	1	0	1	1	1	average	sem
positive %	0.391389	0.372093	0.573614	0.329102	0.38666	0.347567	0.400071	0.0360316		positive %	0.327869	0.244858	0.316885	0.248262	0.272851	0.307422	0.286358	0.0146683

## Sheet: Fig 8
AP Amplitude
WILDTYPE	0.5 Hz Pacing Frequency	1 Hz Pacing Frequency	2 Hz Pacing Frequency		TRANSGENIC	0.5 Hz Pacing Frequency	1 Hz Pacing Frequency	2 Hz Pacing Frequency
AP Amplitude [mV] Cell1	153.06	160.07	149.53		AP Amplitude [mV] Cell1	121.59	119.93	114.85
AP Amplitude [mV] Cell2	139.25	139.12	138.83		AP Amplitude [mV] Cell2	127.48	123.98	125.3
AP Amplitude [mV] Cell3	148.79	142.73	142.04		AP Amplitude [mV] Cell3	129.09	127.78	126.16
AP Amplitude [mV] Cell4	135.7	140.91	136.29		AP Amplitude [mV] Cell4	125.3	123.47	123.09
AP Amplitude [mV] Cell5	144.53	142.18	140.86		AP Amplitude [mV] Cell5	134.49	129.02	127.43
AP Amplitude [mV] Cell6	147.7	145.9	145.74		AP Amplitude [mV] Cell6	127.49	124.81	123.67
AP Amplitude [mV] Cell7	145.43	144.84	143.14		AP Amplitude [mV] Cell7	132.48	130.84	130.14
AP Amplitude [mV] Cell8	143.65	143.44	143.15		AP Amplitude [mV] Cell8	124.29	123.9	123.16
AP Amplitude [mV] Cell9	149.78	149.36	148.39		AP Amplitude [mV] Cell9	120.51	119.08	120
AP Amplitude [mV] Cell10	136.88	137.43	137.44		AP Amplitude [mV] Cell10	129.11	127.15	127.88
AP Amplitude [mV] Cell11	144.35	143.96	144.52		AP Amplitude [mV] Cell11	133.11	123.25	124.22
AP Amplitude [mV] Cell12	144.7	134.27	144		AP Amplitude [mV] Cell12	137.47	130.97	126.38
AP Amplitude [mV] Cell13	132.95	134.4	134.73		AP Amplitude [mV] Cell13	135.71	129.83	128.25
AP Amplitude [mV] Cell14	143.29	140.94	140.4		AP Amplitude [mV] Cell14	144.86	145.71	145.79
AP Amplitude [mV] Cell15	142.46	142.38	142.99		AP Amplitude [mV] Cell15	134.14	130.45	127.27
AP Amplitude [mV] Cell16	134.14	135.99	137.33		AP Amplitude [mV] Cell16	133.51	128.85	128.4
AP Amplitude [mV] Cell17	145.46	146.14	145.49		AP Amplitude [mV] Cell17	129.58	127.48	124.73
AP Amplitude [mV] Cell18	143.47	144.52	144.19
AP Amplitude [mV] Cell19	138.99	138.84	138.6
AP Amplitude [mV] Cell20	148.93	146.82	145.05
Action Potential Duration 0.5 Hz
WILDTYPE	APD20 [ms]	APD50 [ms]	ADP90 [ms]		TRANSGENIC	APD20 [ms]	APD50 [ms]	ADP90 [ms]
Cell1	2.2291	6.1435	17.371		Cell1	1.7105	4.1481	19.645
Cell2	1.9274	6.0338	25.916		Cell2	1.6274	4.3424	16.923
Cell3	2.2285	6.3825	20.749		Cell3	1.8577	5.5102	26.115
Cell4	3.2928	9.7831	29.204		Cell4	1.4097	5.4225	19.72
Cell5	1.5159	4.012	17.854		Cell5	2.0168	5.4305	24.5
Cell6	1.9261	7.1537	26.001		Cell6	1.6349	4.1451	19.466
Cell7	2.4553	7.773	27.669		Cell7	1.7031	4.2663	18.011
Cell8	1.6817	5.0621	20.833		Cell8	1.8294	5.1202	18.68
Cell9	3.1985	10.829	28.35		Cell9	1.4067	3.6744	21.314
Cell10	1.3169	5.3366	19.576		Cell10	1.5315	8.5411	29.853
Cell11	2.3755	7.6253	20.114		Cell11	1.607	4.7665	14.867
Cell12	1.5413	3.6744	15.194		Cell12	1.1975	4.1443	15.029
Cell13	1.4257	7.2764	18.428		Cell13	1.4046	3.7514	19.6
Cell14	2.0419	6.6497	18.708		Cell14	2.2491	6.8508	22.622
Cell15	1.5335	5.0907	24.167		Cell15	1.7236	4.6215	21.271
Cell16	3.3365	11.007	28.048		Cell16	1.4147	3.4647	18.13
Cell17	1.5766	4.8023	20.279		Cell17	2.932	8.0609	21.344
Cell18	2.7026	8.6596	24.823
Cell19	1.7577	5.2362	19.388
Cell20	2.2064	7.5881	27.63
Action Potential Duration 1 Hz
WILDTYPE	APD20 [ms]	APD50 [ms]	ADP90 [ms]		TRANSGENIC	APD20 [ms]	APD50 [ms]	ADP90 [ms]
Cell1	1.7883	5.7982	17.629		Cell1	1.7724	4.2048	19.452
Cell2	1.976	6.1917	26.076		Cell2	1.7397	4.4623	17.131
Cell3	2.2974	8.5379	26.805		Cell3	1.8958	6.4005	26.299
Cell4	3.2647	10.383	32.657		Cell4	1.4695	6.0262	22.196
Cell5	1.5474	4.0313	19.049		Cell5	2.1132	5.5287	25.636
Cell6	1.9747	7.5503	26.637		Cell6	1.6655	4.2028	19.15
Cell7	2.4761	7.9566	27.088		Cell7	1.7425	4.3625	17.856
Cell8	1.679	5.1378	21.074		Cell8	1.8753	5.108	17.661
Cell9	3.3777	11.715	29.627		Cell9	1.407	3.6998	21.298
Cell10	1.2975	4.739	19.161		Cell10	1.6652	4.5813	31.61
Cell11	2.391	8.6217	21.781		Cell11	1.9678	5.7998	18.411
Cell12	1.5798	8.2583	20.332		Cell12	1.4255	4.4221	15.058
Cell13	1.4283	7.9234	18.28		Cell13	1.5091	4.0333	21.59
Cell14	2.1213	7.4917	21.539		Cell14	2.2579	6.9617	23.149
Cell15	1.5442	5.1847	24.261		Cell15	1.7185	4.6186	20.46
Cell16	3.5202	12.471	33.876		Cell16	1.4185	3.4619	21.267
Cell17	1.5633	4.6939	20.213		Cell17	2.8255	7.5729	20.437
Cell18	2.681	8.8391	24.94
Cell19	1.7611	5.2196	19.284
Cell20	2.2068	7.9482	27.436
Action Potential Duration 2 Hz
WILDTYPE	APD20 [ms]	APD50 [ms]	ADP90 [ms]		TRANSGENIC	APD20 [ms]	APD50 [ms]	ADP90 [ms]
Cell1	2.2177	6.8431	20.293		Cell1	1.6873	4.1743	16.525
Cell2	1.9914	6.4373	26.621		Cell2	1.628	4.3792	17.189
Cell3	2.3451	9.4097	28.058		Cell3	1.9956	7.659	26.933
Cell4	3.1581	10.111	29.603		Cell4	1.5059	7.7341	23.384
Cell5	1.5544	4.4645	19.545		Cell5	2.2093	5.8582	26.505
Cell6	1.9567	7.4882	27.037		Cell6	1.7012	4.3651	19.364
Cell7	2.606	9.5658	28.577		Cell7	1.7899	4.4784	17.993
Cell8	1.7253	5.3301	21.454		Cell8	1.9757	5.58	18.43
Cell9	3.5692	12.483	30.334		Cell9	1.4814	3.9119	21.774
Cell10	1.2818	5.3626	19.308		Cell10	1.6501	4.5274	31.551
Cell11	2.366	9.0618	22.087		Cell11	2.3229	6.9444	21.188
Cell12	1.4182	3.4341	15.11		Cell12	1.6277	4.7743	15.239
Cell13	1.4427	8.2853	18.317		Cell13	1.602	4.3563	23.856
Cell14	2.1765	7.8255	21.818		Cell14	2.3406	7.287	23.531
Cell15	1.571	5.2989	24.904		Cell15	1.7619	4.72	20.693
Cell16	3.49	12.536	34.3		Cell16	1.4318	3.5034	20.936
Cell17	1.5404	4.4319	19.657		Cell17	2.855	7.5733	20.175
Cell18	2.8073	9.1793	25.458
Cell19	1.8052	5.2916	19.447
Cell20	2.3023	9.6867	28.831
Resting Membrane Potential
WILDTYPE [mV]	TRANSGENIC [mV]
-61.5	-49.9
-63	-48.9
-57	-59.4
-57.5	-56
-62.1	-61.4
-62	-55.6
-63.9	-57.6
-61.2	-50.3
-59.6	-59.3
-54	-50.1
-62.3	-50.9
-61.3	-52.6
-55.9
-59.3

## Sheet: Fig. 9
Fig. 9g
Percentage	WT					TG					TG + IVA
Normal	73.5294	86.2069	80.6452	90.9091	83.3333	30	46.1538	50	47.0588	44.4444	81.25	83.3333	100	88.2353	64.7059
ADs	26.4706	3.44828	12.9032	4.54545	13.3333	50	46.1538	25	23.5294	38.8889	12.5	8.33333	0	0	17.6471
Pace	0	10.3448	6.45161	4.54545	3.33333	10	7.69231	25	29.4118	16.6667	6.25	8.33333	0	11.7647	17.6471
Cells/animal	34	29	31	22	30	30	13	12	17	18	16	12	16	17	17
afterdepolarisations (ADs)
pacemaker activity (Pace)

## Sheet: Suppl. Fig. 1
Amplitude [peak] of caffeine-induced Ca2+ transients (nM)
	WT	TG
Mean	38.59	96.06
Std. Error of Mean	5.588	15.15
Number of values	12	20
	WT	TG
	49.29	49.83
	37.62	24.17
	40.71	97.39
	16.03	122.2
	20.74	36.25
	12.76	51.48
	58.74	122.3
	23.5	72.55
	43.84	101
	29.6	119.6
	51.73	164.7
	78.5	71.17
		13.18
		119.4
		198
		301.7
		75.52
		66.65
		89.16
		24.85

[truncated: 2 more sheets: Suppl. Fig. 4 , Suppl. Table 1]
